# Supplementary material for: Metabolism and development – integration of micro computed tomography data and metabolite profiling reveals metabolic reprogramming from floral initiation to silique development
Source: New Phytol. 2013 Dec 18;202(1):322–35. doi: 10.1111/nph.12631 (PMC4283998; doi:10.1111/nph.12631)
Supplement: Table S2 — PCA loadings of PCAs in 4 and 6 [file nph0202-0322-sd3.xlsx]

## Sheet: Loadings Figure 4
Supporting Information Table S2 PCA loadings of PCAs in Figure 4
	PC 1	PC 2	PC 3	PC 4	PC 5
Flower length	0.714032	0.0214694	-0.00525993	0.0629964	0.679784
Gynoecium width (septum)	0.0418841	0.0787485	0.250735	-0.0713148	-0.0316689
Gynoecium width (dorsiventral)	0.052783	0.0813409	0.242172	-0.0637193	-0.256557
Gynoecium length	0.696788	-0.0392804	-0.0155984	-0.0565137	-0.674154
Anthere width long	-0.00411773	0.149995	0.461361	-0.0434256	0.0295051
Anthere length long	-0.0037726	0.175551	0.4305	-0.0401908	0.011646
Filament length long	0.00542075	0.716161	-0.321204	-0.617986	0.0303376
Anthere width short	-0.00311571	0.152092	0.413306	-0.0305452	0.0362656
Anthere length short	-0.00324838	0.171844	0.428211	0.00139715	0.0561983
Filament length short	0.0047559	0.605238	-0.150572	0.772883	-0.100924

## Sheet: Loadings Figure 6
PCA loadings of PCAs in Figure 6
	PC 1	PC 2	PC 3	PC 4	PC 5
Flower length	0.19241	-0.174309	0.00565825	-0.081878	0.0869285
Gynoecium length	0.187295	-0.172815	-0.00169557	-0.0590869	0.0910137
Gynoecium width, Septum	0.194486	-0.052802	0.0176875	-0.00299735	0.143983
Gynoecium width, dorsiventral	0.177571	-0.0607462	-0.0038132	0.00567142	0.151981
lS Anther length	0.0618509	0.351069	0.0770627	0.0786715	0.0707241
lS Anther width	0.0561837	0.362883	0.0653006	0.0742656	0.118689
lS Filament length	0.0801747	0.172333	0.185015	0.0966953	-0.145326
sS Anther length	0.0662263	0.358767	0.0882196	0.0859903	0.104607
sS Anther width	0.062162	0.351578	0.0829115	0.0868356	0.124021
sS Filament length	0.0793161	0.176322	0.180509	0.093327	-0.139879
2-Hydroxy-Glutaric acid	0.180387	-0.0796519	0.109028	-0.168683	0.00922332
2-oxo-glutaric acid	-0.159952	0.0128621	-0.0630738	-0.0128563	-0.0692343
Alanine	-0.109802	-0.0709289	0.15251	0.0151159	0.0368913
Asparagine	-0.047542	0.00431207	0.225854	-0.262954	0.301184
Aspartic acid	-0.140713	0.0314217	0.0737498	-0.0592127	0.0845844
Beta-Alanine	-0.0871391	-0.129176	0.230372	0.055888	-0.228674
Citric acid	-0.187218	0.0862387	0.0483777	-0.0184805	0.0111663
Cysteine	-0.104593	-0.0891592	0.112659	0.0759999	0.161622
D-2-aminoadipic acid	0.0410624	-0.0638927	0.0101008	-0.238688	-0.238958
Dehydroascorbic acid dimer	0.0707168	0.107542	0.222951	0.185488	-0.172518
Digalactosylglycerol/ Melibiose	-0.0979011	-0.140971	0.0824242	0.185684	-0.0428554
Ethanolamine	-0.162574	-0.0777718	0.115995	0.0418689	-0.0520827
Fructose	0.187299	-0.121719	0.0386081	0.134133	0.0249731
Fumaric acid	0.179503	-0.0644375	0.137642	-0.101987	0.0392035
Glucose	0.146491	-0.140647	-0.0489268	0.156208	0.0449948
Glucose-6-phosphate	0.0516485	0.0767163	-0.0735195	0.139961	-0.0737572
Glutamic acid	-0.189009	-0.00877787	0.0684668	-0.0512756	0.131013
Glutamine	-0.145451	-0.00243258	0.1319	0.00641229	0.0751611
Glyceric acid	-0.0893928	-0.0793367	0.127753	0.112803	-0.000204175
Glycerol	-0.161568	-0.0129378	0.077893	0.00699214	0.0124286
Glycerol-3-phosphate	-0.154275	-0.0776737	0.119851	0.0366502	0.0227218
Glycine	0.0833873	-0.0146368	0.251856	-0.000571527	-0.22452
Glycolic acid	-0.122918	-0.0506255	0.0648884	0.0488982	0.088426
Hexose 1	0.128931	-0.12829	-0.00253797	0.152174	0.0954251
Hexose 2	0.15087	-0.130273	-0.0388346	0.196713	0.0393685
Histidine	0.0807991	-0.105868	-0.0509644	0.318628	0.188763
Isoleucine	-0.0952428	-0.120276	0.2374	-0.112042	0.153835
L-Ascorbic acid	-0.0747084	-0.0647238	0.155519	0.266325	0.116308
Lactic acid	0.0534608	-0.00691753	0.158626	-0.225861	-0.235438
Leucine	-0.125519	-0.102891	0.183801	-0.0299868	0.0608998
Lysine	-0.11413	-0.0505967	0.103035	-0.00405135	0.0844988
Maleic acid	0.0431048	-0.156702	0.0326949	0.0891964	-0.044013
Malic acid	0.195861	0.0175772	0.162618	-0.0406737	0.0520208
Methionine	-0.160569	-0.0195739	-0.00720148	0.0696743	-0.0950927
Ornithine	0.154156	-0.115381	0.0930384	-0.10954	0.0851955
Phenylalanine	-0.134316	-0.0595076	0.171327	-0.102187	0.14864
Proline	0.034702	0.159832	0.248021	0.0328464	-0.124407
Serine	-0.0665828	-0.0796136	0.0112974	0.166849	-0.107548
Similar to Valeric acid	-0.0510181	-0.012417	0.0384234	-0.0639706	-0.0187429
Succinic acid	0.110822	-0.076502	0.232149	-0.00107818	-0.122252
Sucrose	-0.157063	-0.0536148	0.0669746	0.0670288	-0.0912427
Threonic acid	0.167508	-0.0526635	0.130679	-0.175687	-0.0543779
Threonic acid-1,4-lactone	0.0802852	-0.0683428	0.194975	0.317289	0.199888
Threonine	0.143095	-0.104957	0.0846032	0.0556459	0.0949512
Unknown 1	0.188063	0.00459445	0.175539	0.0764241	-0.117191
Unknown 2	0.0846563	0.00179524	0.142199	-0.133175	-0.214837
Unknown 3	0.010025	0.0918281	0.128841	-0.232511	0.300942
Urea	-0.0658618	-0.0603237	0.0642133	0.16869	-0.174581
Valine	-0.148817	-0.0877915	0.182487	0.00923684	0.0488835
cis-Aconitic acid	-0.0986127	0.144021	0.0694696	-0.00403636	0.0856297
myo-Inositol	-0.186469	-0.0262928	-0.0780288	0.0335578	-0.0528401
