# Supplementary material for: Metabolism and development – integration of micro computed tomography data and metabolite profiling reveals metabolic reprogramming from floral initiation to silique development
Source: New Phytol. 2013 Dec 18;202(1):322–35. doi: 10.1111/nph.12631 (PMC4283998; doi:10.1111/nph.12631)
Supplement: Table S3 — Metabolite profiles of Arabidopsis thaliana pAP1::AP1-GR ap1-1 cal-5 from induction of flower development to silique formation [file nph0202-0322-sd4.xlsx]

## Sheet: Tabelle1
	Supporting Information Table S3 Metabolite profiles of Arabidopsis thaliana pAP1::AP1-GR ap1-1 cal-5 from induction of flower development to silique formation
	MW0	STD	MW2	STD	MW4	STD	MW6	STD	MW8	STD	MW10	STD	MW12	STD	MW14	STD	MW16	STD	MW18	STD	MW20	STD	MW22	STD	MW24	STD	MW27	STD
Days after induction of flower development	0		2		4		6		8		10		12		14		16		18		20		22		24		27
Alanine	319.136	12.8196	190.067	80.426	75.7888	73.1071	133.523	60.6051	123.547	64.1092	72.3686	82.5008	90.9459	52.124	95.7959	29.8609	52.4097	37.5831	75.9702	64.5708	106.545	38.9738	86.696	33.1912	64.3371	2.38744	67.2587	29.3824
Beta-Alanine	5.57281	0.922941	5.79788	1.88521	4.58356	1.53872	5.12813	2.7504	1.34151	1.95401	2.44844	2.17368	2.40222	1.45353	3.47751	1.44707	2.34437	1.29207	4.77305	2.77513	3.94612	1.90415	4.20228	2.24387	3.4721	0.784903	1.49078	2.34814
Asparagine	17.5601	7.28934	7.87955	4.42552	8.06995	6.76813	6.77727	2.7583	10.7451	11.0379	8.14401	5.11457	9.76645	5.02692	23.1305	19.4556	5.70156	4.13549	7.92587	5.21331	13.9972	10.798	15.57	11.5847	5.91095	1.23498	3.8558	5.28632
Citric acid	294.066	52.0106	303.541	193.732	260.845	43.0585	236.824	77.1007	203.162	67.4224	208.721	99.3285	171.904	102.555	297.446	93.6664	262.207	121.922	127.01	92.3522	146.598	60.8614	95.0721	55.1564	36.9071	35.496	44.0958	35.5908
D-2-aminoadipic acid	0.448665	0.616092	0.29695	0.630011	2.14447	3.35011	1.71904	1.9455	2.79397	2.70883	0.928169	1.36738	0.260575	0.380945	0.937914	1.44209	0.658446	0.363859	1.16742	0.99984	1.99437	1.74109	2.45244	2.25217	1.8348	0.751827	0.521418	1.03682
Ethanolamine	275.296	42.3071	283.311	56.1961	158.951	78.0181	163.771	58.805	129.976	56.5302	134.317	76.1707	116.038	50.4822	149.783	48.3026	112.439	58.5024	94.1811	68.2038	109.769	43.6182	106.387	43.2522	106.373	11.338	50.792	38.613
Fructose	24.2934	34.1657	14.1291	5.74195	7.8644	2.07928	8.01725	2.28176	7.92618	5.71083	14.5832	7.81659	8.20065	4.00667	27.61	14.9104	27.295	20.947	136.068	17.6195	153.618	36.0129	113.704	38.8241	188.146	198.389	140.423	191.356
Fumaric acid	7.85863	7.00427	4.12703	8.65704	1.85539	2.81203	5.05622	3.98158	4.24917	3.00494	9.51532	9.35482	8.83663	7.08472	16.9952	13.1666	12.3935	10.1662	34.0564	31.8026	36.651	12.4055	48.8961	19.8187	33.3406	29.9435	65.7975	46.5578
Glucose-6-phosphate	0.0731376	0.126678	0.808457	0.406777	0.699909	0.359025	0.499276	0.332294	0.392092	0.431566	1.20146	0.489742	0.457578	0.379372	0.694394	0.580472	1.51335	1.30118	1.02351	0.49933	0.732195	0.932826	0.518772	0.418457	0.787839	0.718388	0.480741	0.92971
Hexose 1	7.36007	11.9993	4.255	5.75401	0.208185	0.059893	1.79148	3.58295	0.143203	0.210133	1.26178	2.22252	0.809208	0.58813	3.23964	4.70483	15.3887	29.6044	10.5414	13.7332	10.7858	17.9271	8.76851	14.8682	27.0065	45.5291	21.8481	43.2672
Glutamic acid	152.334	17.9341	141.872	53.8022	111.625	54.7901	109.606	41.8403	106.842	86.8596	106.129	86.5159	125.678	66.4982	131.521	62.5976	76.2629	53.4351	61.0025	42.5059	70.0283	30.7307	71.6454	33.7303	57.283	22.4226	42.034	38.0109
Glutamine	118.909	98.6617	82.3185	105.628	84.2278	84.5261	54.0153	36.456	19.1127	25.7314	39.0981	51.2736	50.6718	40.6568	70.1784	73.2979	48.5355	68.268	40.0487	19.4242	40.7443	48.3812	31.2236	30.4484	8.28537	10.0768	19.7017	18.2988
2-oxo-glutaric acid	2.02993	2.78707	2.86793	0.90197	2.6465	1.80103	1.64335	1.82271	1.16566	1.65973	3.87395	1.89802	1.25759	0.800093	1.30861	0.576694	0.752324	0.573539	0.459572	0.497001	0.583417	0.698279	0.157711	0.183775	0.199237	0.18685	0.166063	0.332126
Glyceric acid	3.09271	0.952487	3.77071	1.08604	1.82998	0.287154	1.2023	0.965695	0.40046	0.567352	2.17835	1.094	1.42166	0.642977	1.86372	0.698184	1.64092	0.539585	1.07896	0.150969	1.91498	0.677772	1.17302	0.469501	1.99314	0.724786	1.36159	1.05
Glycerol	23.1054	6.71916	29.139	3.74491	20.217	3.50604	15.7315	3.82242	17.491	6.17454	21.991	7.22471	17.2012	6.53102	20.7015	8.53264	17.3665	5.3667	12.1678	6.60699	14.5943	4.10081	13.7783	5.58991	12.2372	2.90506	13.9111	4.23089
Glycerol-3-phosphate	3.4221	0.439832	2.45223	2.54668	3.01108	3.05557	1.19981	1.52322	0.520634	0.491207	0.623724	0.442948	1.13907	1.0992	1.13385	0.619413	1.02046	0.664841	0.474318	0.415796	0.72337	0.76959	0.512381	0.502889	0.347716	0.310154	0.214291	0.260364
Glycine	13.4561	2.6796	12.5455	3.56564	6.19912	2.5348	7.77935	4.58103	6.21458	4.75427	4.48114	2.37595	4.24901	2.22516	7.39173	3.0253	4.04848	1.17931	21.3331	4.98336	26.19	10.2546	17.5353	6.32597	12.9048	1.52214	5.34377	6.87629
Glycolic acid	8.82846	4.70033	7.53364	4.95462	2.0965	1.14469	4.59218	1.35978	2.17294	3.14143	5.87556	7.53418	3.81678	3.48367	4.24192	2.45745	1.26004	1.42843	1.77877	2.84345	2.52306	0.704618	1.06644	1.25543	2.45603	0.527384	2.06652	1.52261
myo-Inositol	198.106	171.723	439.329	170.142	355.953	101.791	284.989	150.504	278.307	136.801	308.358	141.784	287.893	135.401	262.317	125.924	166.277	93.8246	95.2788	53.2666	74.2368	31.3328	96.6054	40.464	139.79	64.2242	85.8711	60.911
Isoleucine	20.3618	4.6037	21.4387	8.17152	13.3946	9.82502	11.641	7.85767	16.4145	13.4258	8.72242	8.38444	14.8769	8.40737	19.3863	7.68344	8.71658	5.47798	12.6335	9.46155	11.6148	4.25179	19.5694	14.0131	12.4295	1.15103	11.4541	5.3301
L-Ascorbic acid	4.7198	5.52524	5.72975	11.4727	2.44645	1.99597	2.11576	1.5674	1.82982	1.262	1.84393	1.70975	1.88048	1.55783	3.30569	2.035	2.32698	0.739106	6.04755	7.63575	1.09846	0.501086	1.8911	1.33414	2.1051	1.04013	7.38406	6.58971
Lactic acid	9.49798	1.32704	18.0625	14.5232	4.65664	4.29989	12.2484	7.88916	7.60807	5.6473	16.5666	28.1181	10.9574	6.64721	6.40948	4.74414	3.46015	4.77968	5.87559	6.08382	48.4893	87.2862	35.2903	62.9246	11.5523	8.04596	11.8959	10.2325
Leucine	24.6882	5.04973	22.0142	7.13313	12.7594	7.83102	12.0129	7.31042	16.5139	12.4645	8.41712	7.21615	12.4774	6.90053	14.0438	4.07547	7.55885	4.8017	9.68411	7.0917	10.3647	3.85875	14.658	10.4047	9.53837	1.39753	7.93885	3.92947
Maleic acid	1.32452	2.29414	2.50191	2.42186	3.05622	1.56958	0	0	0	0	1.16263	1.63798	0.874604	0.878575	0.882511	1.14798	0.891399	0.457134	0.744708	0.551133	1.63056	1.37144	1.73336	1.1994	2.57728	2.25861	4.93063	6.05451
Malic acid	34.9552	11.4197	27.0945	11.3837	20.0373	4.82851	17.3889	5.99379	22.0127	6.40497	38.2136	28.0357	36.8439	18.6692	61.799	25.9368	68.4578	30.7902	84.6217	41.4687	98.6653	34.7307	91.6262	38.6858	83.1193	21.5112	77.8343	41.9379
Methionine	30.2355	5.65503	48.6914	24.1093	23.3502	9.71365	32.4246	15.5212	35.1316	32.5642	21.8984	20.4156	25.9121	17.956	19.8948	8.57929	12.5809	7.55045	7.41399	5.12604	8.32489	4.91058	6.25614	3.56026	3.92839	3.54395	3.76816	4.787
Phenylalanine	3.65189	3.48806	4.97448	1.82722	4.8568	3.0205	3.34037	1.94174	5.44054	5.80209	2.41681	1.31498	3.81494	1.73391	5.49623	3.96161	2.37818	0.937107	2.66715	1.86793	2.81324	2.08364	3.7903	3.30019	2.24585	1.32385	1.30938	1.69694
Serine	60.4728	17.6754	96.7184	29.966	42.8618	19.7942	74.584	47.9699	61.7007	48.7843	25.1084	29.292	47.0938	25.1595	47.5591	25.7265	41.3894	24.6037	47.2992	33.8572	33.9498	25.9513	40.8752	6.15097	47.1407	12.4202	41.1316	41.9606
Similar to Valeric acid	5.42866	1.63977	6.49067	2.30769	15.363	18.8629	5.18566	1.85752	6.51368	2.32115	5.81265	3.94866	6.38555	3.14331	9.18413	4.27253	6.09577	3.18183	6.36707	4.10803	6.32601	2.3827	7.10108	3.36034	3.64919	3.547	5.28872	2.50537
Succinic acid	44.3933	15.6819	41.9216	2.71875	22.6123	7.34697	13.3313	15.6721	0.376037	5.67391	21.9266	18.5156	14.9339	11.2234	19.8192	9.08418	21.3277	5.49015	53.8813	8.90055	75.3846	26.1471	63.9587	25.8104	49.6035	10.8343	63.6316	35.0759
Threonic acid	0.70497	0.818978	0.374628	0.291188	0.451103	0.115263	0.401487	0.3852	0.194704	0.277363	0.80248	0.658476	0.843837	0.412882	1.44416	0.395227	1.09693	0.311579	2.67922	0.493176	4.12622	1.27819	5.32225	1.76969	3.57253	0.702687	2.07705	2.16763
Threonic acid-1,4-lactone	0.745064	1.11013	0.402753	0.66238	0.422648	0.152751	0.392282	0.357484	4.92965	7.39447	0	0	1.27614	1.4274	0.237174	0.34252	0.164922	0.195779	1.07105	1.25869	1.29563	0.981933	0.195296	0.243926	1.07685	1.82634	0.870421	1.0699
Threonine	17.3281	7.02052	14.8907	1.71652	10.7163	2.84512	10.7514	5.57734	11.5326	5.11037	14.1992	13.7186	14.765	8.15346	15.2624	6.16343	14.0841	6.97211	21.3164	9.93256	22.8301	10.0289	24.787	11.4526	26.2622	8.33779	35.9446	14.6732
Urea	2.29553	3.2333	557.115	1350.68	1.04495	0.964897	1.97206	2.91156	5.14013	6.81451	0	0	6.78899	7.63394	1.92966	2.91486	1.01928	2.03856	4.69732	8.45468	4.82241	4.30831	2.02393	2.61511	1.06766	1.84924	14.6519	26.5787
Valine	71.3675	5.63636	68.8036	22.4994	40.1028	21.5655	38.9725	17.3946	48.7211	28.0986	27.6382	23.6173	40.677	22.5035	44.6998	11.853	26.3337	15.4992	30.6503	21.6378	32.1626	12.5347	38.346	23.5347	27.6282	1.73683	28.425	12.1387
cis-Aconitic acid	0.7685	0.389892	1.16818	1.07486	1.0036	0.146201	1.06138	0.446563	0.321799	0.463399	1.13461	0.370244	1.14245	0.878929	1.53833	0.619664	1.02561	0.849278	0.939836	0.851446	0.93454	0.631556	0.543492	0.39798	0.42427	0.37831	0.21312	0.42624
Sucrose	598.824	15.839	795.991	347.205	545.777	201.921	406.632	153.947	349.244	122.998	354.128	209.549	371.35	174.637	303.658	151.388	112.676	119.811	269.846	186.417	181.733	100.58	214.937	117.931	96.6955	111.037	132.205	106.604
Aspartic acid	178.708	4.41912	131.882	33.3456	108.26	31.1862	86.2828	42.6317	113.576	43.6699	114.41	83.1308	113.084	61.4768	128.24	83.859	80.5497	49.9373	80.6001	50.2733	65.1328	31.1439	75.6454	42.3836	40.8545	24.7042	35.5672	18.6647
Cysteine	0.327968	0.035002	0.151847	0.204219	0.46694	0.376051	0.137255	0.131326	0	0	0.064553	0.0802986	0.123426	0.157286	0.114692	0.162806	0.029321	0.0441776	0.093618	0.159805	0.0571962	0.114392	0.0382917	0.0765834	0.0395994	0.0685882	0.768446	0.760284
2-Hydroxy-Glutaric acid	0	0	0.172431	0.179137	0	0	0.0327124	0.0654249	0	0	0.52113	0.579326	0.0718378	0.105381	0.784596	0.872574	0.393481	0.338276	0.871282	0.224738	1.69918	0.63189	2.24696	1.65387	1.50537	1.31862	0.860118	1.55797
Lysine	0.728155	0.630735	0.665584	0.341818	0.482621	0.241226	0.401315	0.248393	0.195847	0.250042	0.379304	0.257634	0.385978	0.240975	0.417225	0.341005	0.326994	0.141811	0.306586	0.191912	0.270695	0.212428	0.382885	0.342627	0.0992392	0.171887	0.141678	0.283356
Proline	169.619	7.5264	284.931	151.731	207.145	60.7364	102.883	61.9284	98.3663	32.5253	140.256	126.481	197.684	108.454	313.697	146.623	364.172	237.268	440.732	310.598	449.953	155.531	275.548	119.582	127.572	18.5982	76.1317	56.5284
Digalactosylglycerol/ Melibiose	10.902	3.30243	13.9326	8.45644	7.04778	4.18629	3.9798	2.11914	4.44505	1.26775	2.68246	3.08241	4.79619	2.81039	4.55885	2.03894	3.65341	1.70057	2.58948	3.05045	3.7083	1.85922	2.75899	0.656922	7.41234	2.05045	5.09797	0.626191
Unknown 1	0.226289	0.391944	1.12604	0.774014	0.639809	0.2139	0.0995207	0.199041	0.495641	0.373181	0.87564	0.756992	0.434566	0.523124	1.82116	1.78429	2.61977	1.73393	9.06362	6.12337	9.8529	6.80492	6.08544	3.61373	6.06882	7.47527	3.45056	5.35637
Unknown 2	6.89843	1.26528	6.00029	2.50784	4.29511	1.44575	7.71295	2.80327	5.64163	2.39459	8.07613	1.80858	4.24719	2.83148	6.15773	6.48811	6.00682	1.06633	8.94586	4.6958	25.6661	13.845	14.3501	3.26718	18.9129	6.88876	3.17457	3.35
Glucose	1.44144	1.24859	47.9744	32.2628	33.567	17.3232	25.8569	18.1867	19.5278	19.3532	32.0501	25.5857	16.8492	20.2798	27.9602	31.6788	74.7384	56.2643	67.7151	86.1761	112.835	106.223	81.2182	99.4166	310.544	219.81	151.644	272.609
Hexose 2	0.164573	0.142555	7.38888	5.02263	5.01437	2.91818	3.72577	2.70974	3.69368	1.56079	6.05992	4.23835	2.44909	3.09035	3.6334	4.42615	10.7001	8.09182	18.7918	11.532	15.5268	15.0059	11.7424	12.9297	47.4887	35.9482	25.0772	41.202
Histidine	0.0205319	0.0355624	0.0211131	0.00207064	0.0569724	0.0603658	0.00444755	0.00889509	0	0	0	0	0.0686792	0.109816	0.000797758	0.00159552	0.0234335	0.0290817	0.0564143	0.046884	0.00500846	0.0100169	0.00892151	0.0107834	0.0632661	0.10513	0.0536215	0.107243
Ornithine	0.265633	0.258227	0.314796	0.195345	0.238475	0.186517	0.138587	0.124791	0.107205	0.0903037	0.254704	0.28311	0.17685	0.118306	0.700156	0.848898	0.366238	0.163248	0.574788	0.273315	1.27603	1.20937	1.73627	1.73097	0.942547	0.818201	1.06017	1.15973
Dehydroascorbic acid dimer	5.52906	7.81927	5.69747	11.5126	1.93926	2.48252	1.48204	2.09547	1.82794	1.26417	1.84393	1.70975	1.72276	1.67296	3.30562	2.03509	2.02041	1.34984	35.4395	58.1552	28.5012	56.5715	1.8911	1.33414	2.1051	1.04013	6.01062	7.60874
Unknown 3	4.57163	4.04266	2.54755	2.09437	2.61387	2.12513	2.96082	2.68831	17.7951	23.0587	7.68469	11.4287	7.98908	7.67667	11.1908	6.79348	2.07471	2.92935	5.22075	6.29839	7.7107	6.1606	6.68765	6.94116	3.3248	2.44131	3.83334	4.27838
